# Supplementary material for: Biological Drivers of IMiD‐Induced Peripheral Neuropathy in Multiple Myeloma
Source: EJHaem. 2026 Jun 2;7(3):e70323. doi: 10.1002/jha2.70323 (PMC13240109; doi:10.1002/jha2.70323)
Supplement: Supplementary file 1 — Supporting Information: jha270323‐sup‐0001‐tableS1‐S4.xlsx" alt [file JHA2-7-e70323-s001.xlsx]

## Sheet: Legends
Table S1. Overview of clinical trials evaluating anti-myeloma regimens and peripheral neuropathy (PN) outcomes. The table summarises key study characteristics, including trial identifiers, phase, treatment and control regimens, sample sizes, transplant-eligible (TE) versus non-TE design, disease setting (newly diagnosed, NDMM vs. relapsed/refractory, RRMM), proportion of high-risk (HR) patients, …
Table S2. Overview of treatment options for chemotherapy-induced peripheral neuropathy (CIPN). The table summarises available therapeutic approaches, provides key details on each intervention, and includes comments regarding mechanisms, evidence base, and clinical applicability.
Table S3: Publications and clinical trials related to the treatment or prevention of peripheral neuropathy (PN) and neuropathic pain. BiPN,bortezomib-induced PN; CMT, Charcot Marie Tooth disease; ROS, reactive oxygen species; IMiD, immunomodulatory drug.
Table S4: All 72 genes with at least one significant association to Thalidomide-related peripheral neuropathy (TrPN) to date. Absorption distribution metabolism and excretion, ADME; Mechanistic target of rapamycin, mTOR; Cyclic guanosine monophosphate, cGMP; Cyclophosphamide/Thalidomide/Dexamethasone regimen, CTD; Thalidomide/Adriamycin?Dexamethasone regimen, TAD; Bortezomib/Thalidomide/Dexametha…

## Sheet: Table S1
	Study	Start	Trial identifier	Phase	Study regimen	Control regimen	No of patients (study vs. control)	TE vs. NTE	NDMM vs. RRMM	High risk (%)	PN rates (study group)			PN category	Exclusion critera PN
											All Grades	Grade 1/2 (%)	Grade 3/4 (%)
	EMN26 Study	2021	NCT04564703	2	Iberdomide maintenance	/	80	TE	NDMM	14	13-15	NA	0-3	NOS	grade ≥ 2
	IFM2020-05 / BENEFIT	2021	NCT04751877	3	Isa-VRD	Isa-Rd	270 (135/135)	NTE	NDMM	~ 10	52 / 20	27 (grade ≥ 2)	3	NOS / muscle spasms	none (only POEMS)
	AURIGA	2019	NCT03901963	3	DR maintenance	R maintenance	200	TE	NDMM	NA	ongoing				none
	DeRIVE	2019	NCT03942224	2	Dara-IxaD		48	both	NDMM	NA	ongoing				grade ≥ 3 or grade ≥ 2 PN with pain
	CEPHEUS	2018	NCT03652064	3	D-VRd	VRd	395 (197/198)	both	NDMM	13.2	56	48	8	NOS	grade ≥ 2
	GMMG-HD7	2018	NCT03617731	3	Isa-VRD	VRd	658 (330/328)	TE	NDMM	18	28	21	7	NOS	grade ≥ 2
	MASTER	2018	NCT03224507	2	Dara-KRD	/	123	TE	NDMM	57	22	20	2	sensory	grades 3–4, or grade 2 with pain
	PERSEUS	2018	NCT03710603	3	Dara-VRd	VRd	709 (355/354)	TE	NDMM	22	53.6	49.3	6	sensory	grade ≥ 2 or any grade PN with pain
					Dara-R maintenance	R maintenance	622 (322/300)				ongoing
	AQUILA	2017	NCT03301220	3	Dara s.c.	Observation	390 (194/196)	/	SMM	17	NA	NA	NA	not mentioned	none
	GMMG-CONCEPT	2017	NCT03104842	2	Isa-KRd	KRd	125	both	NDMM	100	16-35	14-31	2-4	sensory	grades 3–4, or grade 2 with pain
	IMROZ	2017	NCT03319667	3	Isa-VRD	VRD	265/181	NTE	NDMM	15-18	54	47	7	sensory	grade ≥ 1 or grade ≥ 1 PN with pain
	MAJESTIC 1	2017	NCT03145181, NCT04557098	1	Teclistamab Mono	/	157, 165	TE	NDMM	33, 26	16	15	0.6	sensory and motor	none (only POEMS)
	OPTIMUM	2017	NCT03188172	2	Dara-CVRd	/	107	TE	NDMM	100	76.3	73.8	2.5	NOS	grade ≥ 2
	TOURMALINE US-MM6	2017	NCT03173092	4	IRD (after VRD)	/	84	NTE	NDMM	NA	30	28	2	NOS	grade ≥ 2 or grade ≥ 1 PN with pain
	GRIFFIN	2016	NCT02874742	2	Dara-VRd	VRd	207 (104/103)	TE	NDMM	~40	59.6	52.5	7.1	sensory	none (only POEMS)
	CASSIOPEIA	2015	NCT02541383	3	Dara-VTD	VTd	1085 (543/542)	TE	NDMM	15-16	59	50	9	sensory	grade ≥ 2 or any grade PN with pain
					Dara maintenance	Observation	884 (440/444)				15	14	1	sensory
	GMMG-HD6	2015	NCT02495922	3	Elo-VRd	VRd	559 (279/180)	TE	NDMM	17-27	20-26	NA	5-10	NOS	PN or neuropathic pain grade ≥ 2
					Elo-R maintenance	R maintenance	454 (225/229)				ongoing
	MAIA	2015	NCT02252172	3	DRd	Rd	737 (368/369)	NTE	NDMM	15	30 / 31	28 / 30	2 / 1	sensory / muscle spasms	none (only POEMS)
	UNITO-MM-01/FORTE	2015	NCT02203643	2	KRd	KCd	474 (315/159)	TE	NDMM	~30	13-18	12-17	1	neurological AEs, NOS	grade ≥ 2 or any grade PN with pain
	ALCYONE	2014	NCT02195479	3	D-VMP	VMP	706 (350/356)	NTE	NDMM	15-16	28.3	26.9	1.4	sensory	any PN and neuropathy pain grade ≥ 2
	MYELOMA XI/XI+	2010	NCT01554852	3	CRDa induction	CTDa induction	916/910	both	NDMM	~45	22.4 / 8.6	NA	NA	sensory / motor	grade ≥ 2
					CVD intensification	no CVD	289/294				56 / 16	52 / 15	4 / 1	sensory / motor
					Len maintenance	Observation	1137/834				24	15	9	sensory
	SWOG S0777	2008	NCT00644228	3	VRd	Rd	525 (241/226)	NTE	NDMM	14	78.8	47.3	31.5	neurological AEs, NOS	grade ≥ 2 or grade ≥ 1 PN with pain
	HOVON-65/ GMMG-HD4	2007	ISRCTN64455289	3	VAD	PAD	411 vs. 410	TE	NDMM	~50	26 vs. 37	NA	10 vs. 24	NOS	grade ≥ 2
					Thal maintenance	Borte maintenance	270 vs. 229				53 vs. 33	NA	8 vs. 5	NOS
	GIMEMA-MMY-3006	2006	NCT01134484	3	VTd	Td	474 (236/238)	TE	NDMM	24-40	34	24	10	NOS	grade ≥ 2
	IFM-2005-01	2005	NCT00200681	3	Vincristine, Doxo, Dexa (VAD)	Vd	441 (218/223)	TE	NDMM	NA	28	25.6	2.1	sensory and motor	grade ≥ 2
	MYELOMA IX	2003	ISRCTNG8454111	3	CTD	CVAD	555/556	both	NDMM	42-48	NA	NA	1.8 / 2	sensory / motor	none
					CTDa	MP	426/423				23.7 / 11.7	NA	2.6 / 4	sensory / motor
					Thal maintenance	Observation	408/410				2.4	0.4	NA	nervous system disorders, NOS
	MonumenTAL-1 (MMY1001)	2017, 2021	NCT03399799, NCT04634552	1, 2	Talquetamab	/	187	both	RRMM	29	14 / 10	14 / 9	0 / 0.6	sensory / motor	none
	MagnetisMM-3	2021	NCT04649359	2	Elra Mono	/	123	both	RRMM	25.2	14 / 17	14 / 16	0 / 0.8	sensory / motor	none (only POEMS)
	I2D IFM2021_03	2021	NCT04998786	2	Ixa / Iberdomide / Dexa	/	70	NTE	RRMM	~30	22 / 42	22 / 38	0 / 4	NOS / muscle spasms	grade ≥ 3 or grade ≥ 2 PN with pain
	CARTITUDE-4 (MMY3002)	2020	NCT04181827	3	Cilta-cel	SoC	419 (208/211)	both	RRMM	60	16	15	1	sensory	grade ≥ 2 or grade ≥ 1 PN with pain for SOC
	DREAMM-8	2020	NCT04484623	3	Bela-Pd	PVd	295 (150/145)	both	RRMM	34	7	6	1	NOS	grade ≥ 3 or grade ≥ 2 PN with pain
	TRIMM-2	2020	NCT04108195	1	Talquetamab + Dara	/	65	both	RRMM	18	ongoing				none
	KARMMA-3	2019	NCT03651128	3	Ide-cel	SoC	386 (254/132)	both	RRMM	42	10	10	0	sensory and motor	grade ≥ 2
	C16047	2018	NCT03439293	2	Dara-IxaD	/	61	both	RRMM	41	18	NA	1.6	NOS	grade ≥ 2 or any grade neuropathy with pain
	DREAMM-2	2018	NCT03525678	2	Belantamab	/	95	both	RRMM	24-40	NA	NA	NA	not reported	none (only POEMS)
	CC-92480-MM-001	2018	NCT03374085	1, 2	Mezigdomide +/- Dexa	/	178	both	RRMM	~35	7-9	NA	1	sensory and motor	grade ≥ 2
	ELOQUENT-3	2016	NCT02654132	2	Elo-Pd	Pd	117 (60/57)	both	RRMM	22	5 / 13	5	0	NOS / muscle spasms	none
	BELLINI	2016	NCT02755597	3	Venetoclax-Vd	Placebo-Vd	291 (194/97)	both	RRMM	16	30 / 18	25 / 17	5 / 1	NOS / sensory	grade ≥ 3 or grade ≥ 2 PN with pain
	CC-220-MM-001	2016	NCT02773030	1, 2	Iberdomide + Dexa	/	197	both	RRMM	16-30	8-9 / 7-22	NA	1	sensory / muscle spasms	grade ≥ 2
	CASTOR	2014	NCT02136134	3	Dara-Vd	Vd	498 (251/247)	both	RRMM	22	47.3	NA	4.5	sensory	grade ≥ 2
	OPTIMISMM	2013	NCT01734928	3	PVd	Vd	281/278	both	RRMM	20	48	40	9	sensory	grade ≥ 3
	STRATUS (MM-010)	2012	NCT01712789	3	Poma/Dex	/	676	both	RRMM	NA	17.9	NA	1.6	sensory / motor	grade ≥ 2

## Sheet: Table S2
	Treatment option CIPN	Details	Comment
	Treatment adjustment of the neurotoxic drug	Dose reduction, regimen modification, treatment discontinuation	Thal: monitor monthly; discontinue Thal if TrPN symptoms
			Len/Pom: inform patients; monitor for PN signs
	Cofactor optimisation	Vitamin supplementation, blood glucose control	Vitamin B12 only effective if deficient
	Lifestyle changes	Smoking cessation, toxin avoidance, regular exercise, healthy diet, and weight maintenance	no specific guidelines; general lifestyle advice
	Behavioural strategies	Cryotherapy, acupuncture, massage, Tai Chi, transcutaneous electrical nerve stimulation (TENS), physiotherapy, vibration therapy	Evidence variable
	Management of underlying inflammatory or autoimmune conditions	intravenous immunoglobulin (IVIG), steroids, immunosuppressive agents	Examples include IgM MGUS/anti-MAG PN
	Neuropathic pain management	painkillers, anti-convulsive agents, antidepressants, local anaesthetics	1st line: Duloxetine, Venlafaxine, Gabapentin, TCA, topical lidocaine (weaker evidence)
			2nd line: Pregabalin, Capsaicin 8%, Botulinum toxin A, Tramadol
			3rd line: stronger opioids (weaker evidence)
			Lack of data: Paracetamol, NSAIDs, Clonazepam, Midazolam
			Inconclusive data: capsaicin cream, Carbamazepine, Clonidine topical, Lacosamide, Oxcarbazepine, IV ketamine/lidocaine, Lamotrigine, SSRIs, Topiramate, Zonisamide, Cannabinoids

## Sheet: Table S3
	Mechanism	Target	Data	PMID / ClinicalTrials.gov ID
	Neuroprotective Strategies	Angiotensin II receptor (ATII)	Restored vincristine-induced loss of myelinated nerve fibre, implicated in mediating oxidative stress toxicity	PMID: 30086116
				PMID: 20597104
		Intravenous immunoglobulin (IVIG)	High-dose IVIGs reduce nerve macrophage infiltration and the severity of BiPN in rats	NCT06183008
		Glutamate carboxypeptidase	Inhibition was effective in an animal model as it reduced glutamate release, leading to activation of NMDA receptors	PMID: 19763734
		Nicotinamide Riboside	Preclinical data supports the use of Niagen®, Phase I data indicates safety in humans.	NCT03685253 PMID: 30257945
	Targeting Programmed Axon Degeneration	SARM1	Small molecule SARM1 inhibitors were effective in an animal model	PMID: 33964142
	Restoring Mitochondrial Function via Calcium Homeostasis	Voltage-dependent anion channel (VDAC, TRO19622)	Blockade of VDAC prevents calcium influx and following demyelination in diabetic mice	PMID: 35740468
	Reducing Oxidative Stress	Peroxisome proliferator-activated receptors (PPARα, PPARγ, PPARβ/δ)	Increased antioxidant activity of enzymes; PPARγ agonists highlight the role of peroxisomes in oxaliplatin-dependent nervous damage	PMID: 34676514 PMID: 25036594
		ROS scavenger, phenyl-N-tert-butylnitrone	Blocking oxidative stress through increased activity of free radical inactivation enzymes	PMID: 21966458 PMID: 20068451 PMID: 26686859
		Mitochondrial antioxidant enzyme manganese superoxide dismutase (SOD)
		Silibinin	Antioxidant compound	PMID: 22325298
		Melatonin	Ameliorates nitro-oxidative stress mediated by oxaliplatin	PMID: 28118492
		SYHA1402 (selective aldose reductase inhibitor)	Reduces sorbitol accumulation in peripheral nerves, alleviating nerve damage	NCT05116111 PMID: 37093466
		SAR445088 (selective classical complement inhibitor, anti‐C1)	Blocking the C1 complex, preventing excessive complement activation and associated inflammation	PMID: 36661084
		Quercetin (dietary flavonoid)	Antioxidant and anti-inflammatory effects, increase in the number and diameter of myelinated fibres; possibly mediated via the downregulation of the TLR4/MyD88/NF-κB signalling (DN rat model)	PMID: 36671011 PMID: 34743981
		Statins	Pleiotropic effects of statins include an increase in NF-κB activity and amelioration of superoxide ions	NCT02129231 PMID: 26290682
	Enhancing DNA repair	Apurinic/apyrimidinic endonuclease (APE)-1	Augmenting APE-1 function in the base excision repair pathway reverses the damage and the neurotoxicity caused by anticancer therapies; either overexpressing APE-1 or by using a first-generation targeted APE1 small molecule	PMID: 27608656
	Downregulating Immune and Proinflammatory Processes	Inhibiting TNF-α, IL-1, IL-6, chemokine IL-8	Main mechanism of IMiDs through NF-κB blockade	PMID: 22537849 PMID: 31409858
		Promoting anti-inflammatory cytokines like IL-10	Novel mechanism for resolution of CIPN that requires CD8+ T cells and endogenous IL-10	PMID: 27798187
		Fingolimod (S1P1–5R)	Binds to sphingosine receptors, reducing its associated neuroinflammation	PMID: 30001923
		CCR2-antagonist	AZD2423, a selective CCR2 antagonist, effectively reduced neuropathic pain in rodent models but did not produce analgesia in patients	PMID: 28596533
		Anti-FcRn mAb	Regulating the half-life of IgG antibodies	Batoclimab [NCT05581199], Nipocalimab [NCT05327114], Rozanolixizumab [NCT03861481]
	Signalling Pathways	Inhibiting mTOR and MAPK pathways	AMPK blocks protein synthesis by inhibiting components of the mTOR and ERK signalling pathways	PMID: 21936900
		Metformin	AMPK activator, protects against CIPN in a mouse model	PMID: 24955774
	Nerve regeneration	Allogeneic mesenchymal stem cell-derived Neuronal Regeneration Promoting Cells	CLZ-2002: Schwann cell-like cells differentiated from tonsillar mesenchymal stem cells tested in CMT disease	NCT05947578
	Angiogenic	Intramuscular gene transfer of naked plasmid DNA encoding VEGF-1	Gene therapy in animals with established Taxol- or Thal-induced neuropathies resulted in recovery of vascularity	PMID: 17164777
	Ion channels	NaV1.8 inhibitor	Dexpramipexole: significant analgesia in a mouse model of oxaliplatin-induced neuropathic pain	PMID: 31815915
			Suzetrigine (= VX-548): successful phase 2 clinical trial for DN-associated pain	PMID: 39552600
		NaV1.7 inhibitor	BIIB074 (Vixotrigine): selective peripheral Nav1.7 voltage-gated sodium channel blocker	PMID: 37152360
		nAChR modulating	α9α10 antagonist and α7 agonist: prevention of chronic CIPN pain in rats	PMID: 28223528
		mAChR antagonists (M1R-M5R)	Sensory neurons in mice lacking M1R were protected from indices of sensory neuropathy after being made diabetic	PMID: 28094765
		T-type voltage-gated calcium channels (e.g. ABT-639)	A modulator of T-type calcium channel reversed paclitaxel-induced PN	PMID: 32541387 NCT01345045
		Modulators of TRPA1, TRPM8, TRPV1, TRPV4	TRPA1 antagonist / blockade: HC-030031 transiently reversed the CIPN hypersensitivity phenotype	PMID: 23477783
	Pain perception	CGRP monoclonal antibody	Eptinezumab in painful diabetic PN to modulate pain perception	NCT05937152
		Cebranopadol (GRT-6005)	Centrally acting analgesic (nociceptin-, µ-, ĸ-, and δ-opioid receptor agonist)	NCT01347671
		Botulinum-Toxin A (BTX-A)	BTX-A injection was shown to be effective and safe in relieving DPN pain	PMID: 34938114

## Sheet: Table S4
	Gene	Function	PMID	Evidence other CIPN	PMID	Comment
	ABCA1	ADME	21245421			CTD / TAD regimen, cross-validated HOVON-50/GMMG-HD3
	ABCB1 (MDR-1)	ADME	Blood (2008) 112 (11): 1675	Paclitaxel	16950614	CTD regimen
	ABCB11	ADME	Blood (2008) 112 (11): 1675			CTD regimen
	ABCC1	ADME	21245421	Vincristine, late PN Bortezomib	20864405 21791469	CTD regimen
	ABCC2	ADME	21245421	Taxane	24599932	CTD regimen, functional haplotype
	ABI3BP	Cell adhesion	25159313			VTD regimen
	ANKRD45	Cell cycle regulation	25159313			VTD regimen
	BASP1	Transcription regulator	25159313			VTD regimen
	BCL6	Immune system regulation	30111286	Paclitaxel	22843789	replicated in MM cohort treated with Borte, Thal or Vincristine
	C1orf106	Intestinal barrier integrity	25159313			VTD regimen
	CFH	Complement system regulation	25159313			VTD regimen
	CTLA4	Immune system regulation	21245421			CTD regimen
	CX3CR1	Immune system regulation, Neuroinflammation	25159313			VTD regimen
	CYP1A1	ADME	Blood (2008) 112 (11): 1675	Bortezomib	21791469	CTD regimen
	CYP20A1	ADME	Blood (2008) 112 (11): 1675			CTD regimen
	CYP3A7	ADME	Blood (2008) 112 (11): 1675			CTD regimen
	CYP4F2	ADME	Blood (2008) 112 (11): 1675			CTD regimen
	DAB2	Endocytosis and cell signalling	25159313			VTD regimen
	DBH	Neurological processes, stress response	Blood (2008) 112 (11): 1675			CTD regimen
	DEPTOR	mTOR pathway regulation	30111286	Vincristine		replicated in MM cohort treated with Borte, Thal or Vincristine
	DGKH	lipid signalling, neuronal signaling possible	Blood (2008) 112 (11): 1675			CTD regimen
	DPYD	ADME	21245421	Vincristine, late PN Bortezomib	20864405	CTD regimen
	EGR1	Gene expression and stress response	25159313			VTD regimen
	ERAP2	Immune system regulation	25159313			VTD regimen
	ERBB2 (HER2/neu)	Cell growth and differentiation, neuronal survival and differentiation	Blood (2008) 112 (11): 1675			CTD regimen
	EXO1	DNA repair mechanisms	Blood (2008) 112 (11): 1675	Bortezomib, early PN	20864405	CTD regimen
	FBXO33	Protein degradation	30111286	Vincristine		replicated in MM cohort treated with Borte, Thal or Vincristine
	FCRL2	B-cell regulation	25159313			VTD regimen
	FCRL3	Immune system regulation	25159313			VTD regimen
	FHIT	DNA repair	30111286	Vincristine		replicated in MM cohort treated with Borte, Thal or Vincristine
	FMO2	ADME	Blood (2008) 112 (11): 1675			CTD regimen
	FMO3	ADME	Blood (2008) 112 (11): 1675			CTD regimen
	FMO6	ADME	21245421			CTD regimen
	FMR1	Synaptic plasticity and neuronal function	25159313			VTD regimen
	GSTP1	Detoxification, oxidative stress defense	21245421	Oxaliplatin, Docetaxel	16707601	CTD regimen
	GSTT1	Detoxification, oxidative stress defense	21435719			single agent Thal
	HIST1H2BC	Chromatin structure and gene regulation	25159313			VTD regimen
	HK2	Energy metabolism	25159313			VTD regimen
	ICAM1	Immune system regulation	21245421, 28817461			CTD / TAD regimen, cross-validated HOVON-50/GMMG-HD3 and Thal-treated IBD
	IGF1R	Cell growth and survival, nervous system development	21245421	Bortezomib, early PN	20864405	CTD regimen
	IL17RB	inflammatory signalling	30111286	Vincristine		replicated in MM cohort treated with Borte, Thal or Vincristine
	INTU	Ciliogenesis and cell polarity	30111286	Vincristine		replicated in MM cohort treated with Borte, Thal or Vincristine
	KCNA5	Ion channel regulation	25159313			VTD regimen
	LIG4	DNA repair mechanisms	21245421			CTD regimen
	LOC100507443	unknown/putative function	30111286	Vincristine		replicated in MM cohort treated with Borte, Thal or Vincristine
	LOC253039	Unknown/Putative function	25159313			VTD regimen
	MALAT1	RNA processing	25159313			VTD regimen
	MX2	role in nervous system unclear	25159313			VTD regimen
	MYO3A	Neuronal function and transport	Blood (2008) 112 (11): 1675	MYO5A: Borte, early and late PN	20864405	CTD regimen
	NEB	role in nervous system unclear	25159313			VTD regimen
	NGFR	Neuronal survival and regeneration	Blood (2008) 112 (11): 1675	Bortezomib	21791469	CTD regimen
	NPC2	Lipid transport and metabolism	Blood (2008) 112 (11): 1675			CTD regimen
	NQO1	Detoxification, oxidative stress defense	21245421			CTD regimen
	NRN1	Neuronal survival and regeneration	25159313			VTD regimen
	POLB	DNA repair mechanisms	21245421			CTD regimen
	PPARD	Energy metabolism and inflammation regulation, Transcription regulator	21245421	Vincristine Bortezomib, late PN	20864405	CTD / TAD regimen, cross-validated HOVON-50/GMMG-HD3
	PPIA	Protein folding and stress response	21245421	Bortezomib	27060151	CTD regimen
	PRKG1	cGMP signalling and vascular regulation	25159313			VTD regimen
	PTPRJ	cell signalling and growth regulation	21245421			CTD regimen
	RAB39B	Vesicle trafficking and neuronal function	25159313			VTD regimen
	SERPINB2 (PAI-2)	Inflammation regulation	21245421, 28817461	Bortezomib, late PN	20864405	CTD / TAD regimen, cross-validated HOVON-50/GMMG-HD3 and Thal-treated IBD
	SFTPC	Lung function and surfactant production, role in nervous system unclear	21245421			CTD regimen
	SLC12A6	ADME	21245421	Vincristine, early	20864405	CTD / TAD regimen, cross-validated HOVON-50/GMMG-HD3, CMT-4
	SLC22A3	ADME	21245421	Bortezomib	21791469	CTD regimen
	SLC7A7	ADME	Blood (2008) 112 (11): 1675	Bortezomib	21791469	CTD regimen
	SPRR1A	Neuronal regeneration	21245421			TAD regimen
	TCF8	Nervous system development, transcriptional regulation	Blood (2008) 112 (11): 1675			CTD regimen
	TDO2	Tryptophan metabolism	25159313			VTD regimen
	TMEM107	Cilia formation and signaling	25159313			VTD regimen
	UNC13C	Synaptic vesicle regulation	30111286	Bortezomib Paclitaxel	27060151	replicated in MM cohort treated with Borte, Thal or Vincristine
	VANGL1	Cell polarity and neural tube development	21245421			CTD regimen
	ZNF608	Transcription regulator	30111286	Vincristine		replicated in MM cohort treated with Borte, Thal or Vincristine
